# Supplementary material for: It Takes Two to Tango: Potential Prognostic Impact of Circulating TGF-Beta and PD-L1 in Pancreatic Cancer
Source: Life (Basel). 2022 Jun 26;12(7):960. doi: 10.3390/life12070960 (PMC9323895; doi:10.3390/life12070960)
Supplement: Supplementary file 1 [file life-12-00960-s001.zip]

Archive with 1 entries (1 files):
- life-1737317-SI.pdf
